# Supplementary material for: An update on malignant tumor-related stiff person syndrome spectrum disorders: clinical mechanism, treatment, and outcomes
Source: Front Neurol. 2023 Oct 4;14:1209302. doi: 10.3389/fneur.2023.1209302 (PMC10582361; doi:10.3389/fneur.2023.1209302)
Supplement: Supplementary file 1 [file Table_1.xlsx]

## Sheet: original
									Supplement Table 1 General information of cancer associated with SPSSD
study ID	publicated year	authors	DOI	SPSD subtype	Gender	patient number	age (year-old)	publication countries or regions	Autoantibodies	Ab titration	Ab detected method	Malignancy	tumor markers	Coexisting with other diseases
1	2022	Yohannan 2022	doi:10.1136/bcr-2022-250639	Classic SPS	female	1	20s	USA	anti-GAD65	< 1 : 2000	ELISA	mediastinal liposarcoma	Murine Double Minute Clone 2 (MDM2) and cyclin-dependent kinase 4 (CDK4).	seizure
2	2004	McCabe 2004	doi: 10.1212/01.wnl.0000123694.64121.d5.	Classic SPS	female	1	43	USA	anti-nuclear	< 1 : 100	ELISA	metastatic adenocarcinoma	Carcinoembryonic antigen, CA 125, CA 15-3, CA 19-9.
									anti-Ri	< 1 : 2000-5000	Immunohistochemical staining of rat spinal cord, Western blot analysis	metastatic adenocarcinoma	Carcinoembryonic antigen, CA 125, CA 15-3, CA 19-9.	unknown
3	2017	YongSYS 2017	https://doi.org/10.1007/s11605-017-3611-y	Classic SPS	female	1	70	Singapore	anti-GAD65	> 300 U/mL	ELISA	Pancreatic Adenocarcinoma	unknown	unknown
4	2007	McHugh 2007	DOI: 10.1002/mds.21374	Classic SPS	male	1	53	Ireland	anti-GAD65	5,682 U/mL	ELISA	Renal Cell Carcinoma	unknown	Type 2 diabetes and autoimmune hypothyroidism
5	2000	Butler 2000	doi: 10.1016/s0896-6273(00)81165-4	Classic SPS	male	1	58	USA	anti-nuclear	< 1 : 160	ELISA	mediastinic canceran undifferentiated carcinoma of undetermined origin	unknown	unknown
									anti-NCC-ST 439	28.9 U/ml;	ELISA	mediastinic canceran undifferentiated carcinoma of undetermined origin	unknown	unknown
									anti-Gephyrin	unknown	rat brain homogenates immunoblot, Immunoprecipitation, Western blotting, Transfected Fibroblasts	mediastinic canceran undifferentiated carcinoma of undetermined origin	unknown	unknown
6	1996	Dropcho 1996	doi:10.1002/ana.410390516	Classic SPS	female	2	52-60	USA	anti-Amphiphysin	unknown	immunoblots, RT-PCR	small cell lung cancer (SCLC)	unknown	unknown
					male	1	67	USA	anti-Amphiphysin	unknown	immunoblots, RT-PCR	SCLC	unknown	unknown
7	2003	Wessig 2003	doi: 10.1212/01.wnl.0000073143.53337.dd	Classic SPS	female	1	71	Germany	anti-Amphiphysin	1:3,280,000 to 1:205,000	ELISA	breast cancer	unknown	unknown
8	2002	Schmierer 2002	doi: 10.1212/wnl.58.1.148	Classic SPS	female	1	53	UK	anti-Amphiphysin	unknown	Western blot	breast cancer	unknown	unknown
9	1998	Rosin 1998	doi: 10.1212/wnl.50.1.94.	Classic SPS	female	1	59	UK	anti-GAD65	120 arbitrary units (AU)	ELISA	differentiated ductal adenocarcinoma	unknown	unknown
									anti-Amphiphysin	unknown	Western blot (CSF and serum)	invasive or differentiated ductal adenocarcinoma	unknown	unknown
10	1993	Folli 1993	doi: 10.1056/NEJM199302253280805.	Classic SPS	female	2	54-76	USA
11	2021	Khanam 2021	DOI: 10.7759/cureus.13677	progressive oropharyngeal dysphagia (POD)	female	1	67	USA	VGCC antibodies	>30 pmol/L	ELISA	invasivenductal carcinoma	estrogen receptor (ER), progesterone receptor (PR)	HIV, ischemic cardiomyopathy
12	2019	Nene 2019	DOI 10.7759/cureus.6083	Classic SPS	female	1	58	USA	anti-GAD65	>2000I U/mL	ELISA	breast cancer followed by colon cancer	unknown	unknown
13	2011	Badari 2011	DOI 10.1007/s00520-011-1305-7	Paraneoplastic neurologic syndromes (PNS)	male	1	61	USA	anti-Hu	positive in serum	ELISA	SCLC	unknown	paraneoplastic pseudoobstruction
14	2012	Kidher 2012	doi:10.1136/bcr.02.2012.5790	PNS	male	1	41	USA	anti-AchR	252×10-10 mol	ELISA	invasive type B3 atypical malignant thymoma	unknown	Type 1 diabetes, limbic enchephalitits (LE) and polymyositis
15	2010	Thu¨men 2010	DOI 10.1007/s00415-010-5501-z	Classic SPS	female	1	58	Germany	anti-Ri	CSF (1:51,200) , serum (1:819,200)	ELISA	invasive intraductal breast cancer	unknown	unknown
									elevated glutamate/ GABA ratio		ELISA	invasive intraductal breast cancer	unknown	unknown
16	2013	Derksen 2013	doi:10.1136/bcr-2013-008667	Classic SPS	male	1	66	Germany	anti-glycine receptor	1 : 10 in the serum, but not in the CSF	Immunohistochemical staining	chronic lymphocytic leukaemia	unknown	autonomic instability and cardiac arrest
17	2012	Byrne 2012	DOI: 10.1056/NEJMcpc1114036	Classic SPS	female	1	60	USA	anti-amphiphysin	unknown	ELISA	no evidence of cancer	membrane and cytoplasmic staining with cytokeratin 7	hypertension, hypercholesterolemia
18	2010	Agarwal 2010	DOI: 10.4103/0028-3886.65704	Stiff limb syndrome (SLS)	female	1	55	India	anti-GAD65	13.13 U/ml in serum	ELISA	breast cancer	unknown	unknown
19	2012	Krishna 2012	doi: 10.1097/CND.0b013e31826f0d99.	SLS	female	1	54	USA	anti-amphiphysin	unknown	ELISA (serum)	breast cancer	unknown	LE
20	2011	Tsai 2011	doi:10.1111/j.1445-5994.2011.02688.x	Classic SPS	male	1	66	Australia	anti-GAD65	>2000I U/mL	ELISA	thymoma, non-Hodgkin lymphoma	unknown	unknown
21	2011	Lemieux 2011	doi: 10.1002/1531-8257(200003)15:2<335::aid-mds1022>3.0.co;2-v.	Classic SPS	female	1	30	Canada	unknown	unknown	unknown	breast cancer	unknown	paraneoplastic encephalomyelitis
22	1999	Silverman 1999	doi: 10.1136/jnnp.67.1.126	SLS	female	1	68	USA	anti-GAD65	unknown	ELISA	metastatic adenocarcinoma	unknown	unknown
23	1998	Saiz 1998	doi: 10.1002/ana.410430322.	SLS	female	2	56-63	Spain	anti-GAD65	33,300-42,000 U/ml in serum, 27 -74 U/ml in CSF	ELISA	unknown	unknown	hyperthyroidism
									Patient 1 also had thyroid microsomal, thyroglobulin, and gastric parietal cell antibodies.	unknown	ELISA	unknown	unknown	hyperthyroidism
24	2003	Schiff 2003	DOI: 10.1023/b:neon.0000003754.34527.f2	SLS	female	1	47	USA	anti-GAD65	76.3 nmol/ml	ELISA	multiple myeloma	unknown	unknown
									anti-islet cell	80 JDF unitw\s	ELISA	multiple myeloma	unknown	unknown
25	2003	Bartsch 2003	DOI 10.1007/s00415-003-1002-7	SLS	female	1	69	Germany	anti-GAD65	204.400 mU/ml	ELISA	unknown	unknown	unknown
26	2001	COLES 2001	doi: 10.1136/jnnp.70.3.407a.	SLS	female	1	50	UK	unknown	unknown	unknown	unknown	unknown	unknown
27	2001	Gürol 2001	doi:10.1002/mds.1224	SLS	female	1	28	Turkey	anti-GAD65	7,120 mGAD/ml	ELISA in serum	unknown	unknown	Type 2 diabetes
28	1998	Barker 1998	doi: 10.1136/jnnp.65.5.633.	Classic SPS	M:F 5:3	8	36 (22–47)	UK	anti-GAD65	unknown	unknown	unknown	unknown	Diabetes mellitus
				SLS	M:F 5:8	13	41 (18–70)	UK	anti-GAD65	unknown	unknown	unknown	unknown	Diabetes mellitus
				Progressive encephalomyelitis with rigidity (PER)	M:F 2:0	2	57	UK	anti-GAD65	unknown	unknown	unknown	unknown	Diabetes mellitus
29	2010	Schmidt 2010	doi:10.1016/j.jns.2009.12.025	Progressive encephalomyelitis with rigidity and myoclonus (PERM)	male	1	21	Germany	unknown	unknown	unknown	asymptomatic Hodgkin's lymphoma	unknown	unknown
30	2010	Kosseifi 2010	Tenn Med. 2010 May;103(5):43-7.	Classic SPS	male	1	29	USA	unknown	unknown	unknown	thymoma	unknown	unknown
31	2012	McKeon 2012	doi: 10.1001/archneurol.2011.991.	Classic SPS	unknown	59	unknown	USA	anti-GAD65	positive	unknown	thyroid, renal cell, and colon	unknown	Type 1 diabetes 28, Thyroid disease 21, Pernicious anemia 5,Vitiligo 5, Other antibody detected 32
					unknown	6	unknown	USA	anti-GAD65	negative	unknown	breast carcinoma, non-Hodgkin lymphoma.	unknown	Type 1 diabetes 6, Thyroid disease 7, Pernicious anemia 1,Vitiligo 2, Other antibody detected 9
				Partial SPS	unknown	19	unknown	USA	anti-GAD65	positive	unknown	NONE	unknown	Type 1 diabetes 0, Thyroid disease 0, Pernicious anemia 1,Vitiligo 0, Other antibody detected 0
					unknown	12	unknown	USA	anti-GAD65	negative	unknown	NONE	unknown	Type 1 diabetes 0, Thyroid disease 0, Pernicious anemia 0,Vitiligo 0, Other antibody detected 1
				PERM	unknown	1	unknown	USA	anti-GAD65	positive	unknown	NONE	unknown	Type 1 diabetes 1, Thyroid disease 0, Pernicious anemia 0,Vitiligo 0, Other antibody detected 2
					unknown	2	unknown	USA	anti-GAD65	negative	unknown	NONE	unknown	Type 1 diabetes 1, Thyroid disease 0, Pernicious anemia 0,Vitiligo 0, Other antibody detected 0
32	2012	Aghajanzadeh 2012	Arch Iran Med. 2013; 16(3): 195 – 196.	Classic SPS	male	1	32	Iran	anti-GAD65	230	ELISA	type C thymoma	unknown	unknown
33	2013	Rakocevic 2012	DOI 10.1002/mus.23706	Classic SPS	female	1	57	USA	anti-GAD65	6.4 U/ml	ELISA	T cell lymphoma	unknown	unknown
34	2021	Komandla 2021	DOI: 10.1097/RLU.0000000000003868	Classic SPS	male	1	34	USA	anti-amphiphysin	unknown	ELISA	embryonal carcinoma	CD30, Oct 3/4 , SALL-4,CK
35	2021	Connolly 2021	doi:10.1136/bcr-2020- 237738	Classic SPS	male	1	34	USA	anti-GAD65	1:64 in CSF	ELISA	breast cancer	unknown	unknown
36	2022	Maimaiti 2022	https://doi.org/10.1186/s40001-022-00674-3	progressive dizziness and unstable gait	male	1	62	China	anti-GAD65	positive in CSF	ELISA	malignant glioma	unknown	unknown
37	2006	Raju 2006	doi:10.1093/brain/awl245	Classic SPS	M:F 8:19	27	30 to 75 (mean 53)	USA	anti-GAD65	positive in serum	ELISA	unknown	unknown	encephalopathy 1, IDDM 8 and cerebellar ataxia 5.
				Partial SPS		25			anti-GAD65	positive in serum	ELISA	unknown	unknown
						2			anti-GAD65	negative in serum	ELISA	unknown	unknown
						23			GABAA-receptor-associated protein (GABARAP)	positive in serum	surface enhanced laser desorption /ionization-time of flight (SELDI-TOF) mass spectrometry, western blot	unknown	unknown
38	2021	Gogia 2021	doi: 10.3389/fneur.2021.735895	SLS	female	1	83	USA	anti-amphiphysin	positive in serum	ELISA	breast cancer	unknown	Myelopathy
39	2002	Bataller 2002	doi: 10.1212/01.wnl.0000038352.01415.ce	subacute cerebellar dysfunction							ELISA	unknown	unknown
40	2016	Martinez-Hernandez 2016	doi:10.1001/jamaneurol.2016.0133	Classic SPS	M:F 30:30	50	47 (38-56)		anti-GAD65	27 positive	ELISA	unknown	unknown
									anti-GlyR	5 positive	ELISA	unknown	unknown
				SLS	M:F 6:18	24	47 (45-58)		anti-GAD65	10 positive	ELISA	unknown	unknown
									anti-GlyR	5 positive	ELISA	unknown	unknown
				SPS-plus	M:F 17:20	37	60 (44-66)		anti-GAD65	7 positive	ELISA	unknown	unknown
									anti-GlyR	12 positive	ELISA	unknown	unknown
				Overlapping syndromes	M:F 3:7	10	52 (28-63)		anti-GAD65	8 positive	ELISA	unknown	unknown
									anti-GlyR	0 positive	ELISA	unknown	unknown
41	2020	Budhram 2020	http://dx.doi.org/10.1136/ jnnp-2020-325275	Classic SPS	unknown	73			anti-GAD65	unknown	ELISA	unknown	unknown
				Partial SPS	unknown	30			anti-GAD65	unknown	ELISA	unknown	unknown
				SPSD with prominent exaggerated startle response	unknown	4			anti-GAD65	unknown	ELISA	unknown	unknown
				Cerebellar ataxia (CA)	unknown	91			anti-GAD65	unknown	ELISA	unknown	unknown
					unknown					unknown
42	2012	McKeon 2012b	doi:10.1001/jamaneurol.2013.574	Classic SPS	unknown	43	unknown	USA	anti-GAD65	positive	unknown	unknown	unknown	unknown
					unknown	4	unknown	USA	anti-GAD65	negative	unknown	unknown	unknown	unknown
				Partial SPS	unknown	16	unknown	USA	anti-GAD65	positive	unknown	unknown	unknown	unknown
					unknown	14	unknown	USA	anti-GAD65	negative	unknown	unknown	unknown	unknown
				PERM	unknown	1	unknown	USA	anti-GAD65	positive	unknown	unknown	unknown	unknown
					unknown	2	unknown	USA	anti-GAD65	negative	unknown	unknown	unknown	unknown
				Classic SPS	M:F 1:3	4	unknown	USA	anti-GlyR	positive	immunohistology	Hodgkin lymphom	unknown	Addison disease; type 1 DM; hypothyroidism, Thyroid disorder
				Partial SPS	M:F 2:3	5	unknown	USA	anti-GlyR	positive	immunohistology	unknown	unknown	Type 1 DM; thyroid disorder, Addison disease; Vitiligo
				PERM	male	1	unknown	USA	anti-GlyR	positive	immunohistology	unknown	unknown	unknown
				Optic atrophy	male	1	unknown	USA	anti-GlyR	positive	immunohistology	unknown	unknown	unknown
43	2013	Dama´sio 2013	doi:10.1001/jamaneurol.2013.1872	PERM	female	1	14 month	Portugal	anti-GlyR	positive 1:320 in serum, 1:2 in CSF	Cell-based assay	unknown	unknown	unknown
44	2000	Söhnlein 2000	doi: 10.1007/s001250050031	Classic SPS	M:F 5:13	18	30–69(55)	Germany	anti-GAD65	158–406919 (85408) arbitrary units	ELISA	unknown	unknown	unknown
45	2022	Nie DY 2022	doi.org/10.1016/j.jneuroim.2022.577865	SLS	female	1	18 month	USA	anti-ANA	1:1,280	ELISA	unknown	unknown	unknown
									Anti-TPO	505 IU/ML	ELISA	unknown	unknown	unknown
									anti-islet cell	1,280 JDF units	ELISA	unknown	unknown	unknown
									anti-GAD-65	396 nmol/l in serum, 4.79 nmol/l in CSF	ELISA	unknown	unknown	unknown
46	2021	Yeshokumar 2021	doi.org/10.1016/j.pediatrneurol.2020.09.007	?	M:F 4:11	15	8.4- 16.9 (14.8)		anti-GAD-65 (14)	1.2- 184,320 (3183) IU/mL in serum, >0.02 nmol/L in CSF	ELISA	unknown	unknown	Autoimmune thyroiditis 6, type 1 Diabetes mellitus 4, Connective tissue disorder 2, Myasthenia gravis 1, Crohn’s disease 1, Rheumatoid arthritis 1
									anti-GlyR (1)
									anti-GAD-65 & )anti-GlyR (1)
47	2013	Clardy 2013	. doi:10.1001/jamaneurol.2013.4442		M:F 4:4	8	1- 14 (11)		anti-GAD-65 (7)	0.06-3847 nmol/L	ELISA	unknown	unknown	type 1 Diabetes 4, Vitiligo 2,Graves disease with subsequent hypothyroidism 1; premature gray hair 1, Hashimoto thyroiditis 1
									anti-GlyR (3)	unknown
48	2015	Jones 2015	doi:10.1001/jamaneurol.2015.2378	CA	M:F 31:87	118	27-83 (58 )		AChR muscle binding			Ovarian adenocarcinoma (1)
									AChR neuronal ganglionic			Pancreatic adenocarcinoma (1)
									AGNA-1			Small cell lung carcinoma (2)
									ANNA-1			Small cell lung carcinoma (3), undifferentiated carcinoma (1), prostate carcinoma (1)
									CRMP-5–IgG			Small cell lung carcinoma (2)
									GAD65			Testicular seminoma and germ cell neoplasia (1), renal cell carcinoma (1), small cell lung carcinoma (1), uterine adenocarcinoma (1), colon adenocarcinoma (2), lymphoma (1), pancreatic cancer (1)
									P/Q-type CC			Small cell lung carcinoma (5)
									N-type CC			Pancreatic cancer (1), small cell lung carcinoma (2), ovarian cancer (1)
									PCA-1			Adenocarcinomas, ovarian cancer (20), breast (9), fallopian tubal cancer (4), primary peritoneal cancer (1), undifferentiated (1)
									PCA-2			Small cell lung cancer (2), prostate cancer (1)
									PCA-Tr			Nodular sclerosing Hodgkin lymphoma (1)
									Striational			MALT lymphoma (1), marginal zone lymphoma (1)
									VGKC complex			Breast cancer (1)
49	2000	Souza-Lima 2000			female	1	60	Brazil	anti-GAD65	161.0 U/m		unknown	unknown	unknown
50	2003	Rojas-Marcos 2003	doi: 10.1097/01.md.0000076004.64510.ce.	cerebellar syndrome	unknown	57	unknown	Spain	anti-Yo (50)			Breast cancer (20)
				Classic SPS	unknown	1	unknown	Spain	anti-Amphiphysin (1)			Breast cancer (1)
51	2021	Maniscalco 2021	https://doi.org/10.1007/s10072-021-05312-0	Classic SPS	male	1	63	Italy	anti-GAD65		both serum and CSF with Western blot, immunofluorescence and with radioimmunoprecipitation	melanoma		type 2 diabetes mellitus
52	2008	Saiz 2008	doi: 10.1093/brain/awn183	CA	M:F 1:16	17	59 (39-77)	Spain	anti-GAD65	6000 (1000 -80 000)	immunohistochemistry, RIA
				Classic SPS	M:F 3:19	22	56 (14 -77)	Spain	anti-GAD65	8000 (500 ^ 40 000)	immunohistochemistry, RIA
53	2017	Tchapyjnikov 2017	doi: 10.1097/CJI.0000000000000177.	PERM	male	1	18	USA	positive antimicrosomal and antithyroglobulin					hypothyroidism
54	2021	Herbulot 2021	https://doi.org/ 10.1055/s-0041-1739134.	Classic SPS	female	1	14	France	anti-GAD65	positive in CSF, >2000 IU/L in serum	ELISA	unknown	unknown	epilepsy, major anterograde amnesia with confusion
55	2021	Dogruoz Karatekin 2021	J Musculoskelet Neuronal Interact 2021; 21(2):322-325	Classic SPS	female	1	45	Turkey	anti-Amphiphysin	positive in CSF	ELISA	breast cancer
56	2021	Ibrikji 2021	https://doi.org/10.1007/s13760-020-01570-5	Classic SPS	female	1	49	Lebanon	anti-Amphiphysin	1:320 in CSF	ELISA	breast cancer		transverse myelitis, hypothalamitis
57	2020	Mehta 2020	doi: 10.1002/acn3.51181	Myasthenia Gravis-Stiff Person Syndrome (MG-SPS)	male	1	30	USA	anti-GAD65, anti-AchR			invasive thymoma
58	2020	Vacaras 2020	DOI: 10.1159/000508942	Classic SPS	female	1	68	Romania	anti-Amphiphysin			an invasive no special type carcinoma	100% estrogen receptors, 85% progesterone receptors, KI-67 of 18% and positive E cad
59	2020	Yeoh 2020	Int J Clin Case Rep Rev . 2020;3(1):026.	Classic SPS	female	1	53	USA	ANA, anti-GAD65			non-functioning pituitary microadenoma, endometrial cancer		chronic urticaria, IgA deficiency
60	2020	Dade 2020	doi:10.3390/ijms21103701	Classic SPS	unknown	9	unknown	unknown	unknown	unknown	unknown	unknown	unknown	unknown
				CA	unknown	5	unknown	unknown	unknown	unknown	unknown	unknown	unknown	unknown
				EP	unknown	12	unknown	unknown	unknown	unknown	unknown	unknown	unknown	unknown
				LE	unknown	13	unknown	unknown	unknown	unknown	unknown	unknown	unknown	unknown
61	2020	Lester 2020	DOI: 10.1159/000505229	Classic SPS	female	1	64	Mexico	anti-GAD65, anti-AchR	2.5	unknown	unknown	unknown
62	2019	Portman 2019	https://doi.org/10.1016/j.jpainsymman.2019.11.007	Classic SPS	female	1	60	USA	anti-GAD65	69	unknown	unknown	unknown
63	2019	Huang 2019	DOI: 10.1159/000502695	Classic SPS	female	1	56	China	anti-GAD65		unknown	mammary cancer
64	2019	Sarwari 2019	https://doi.org/10.1016/j.jtho.2019.03.025	Classic SPS	female	1	41	USA
65	1997	NICHOLAS 1997	doi: 10.1002/(sici)1097-4598(199704)20:4<493::aid-mus13>3.0.co;2-#.	Classic SPS	male	1	55	USA	anti-NA			thymoma
66	1989	Piccolo 1989	doi: 10.1002/ana.410260118.	Classic SPS	unknown	3	54 - 60	Italy	anti-AchR			breast cancer, colon cancer
67	2005	Thomas 2005	doi: 10.1136/jnnp.2004.036558.	MG-SPS	male	1	55	UK	anti-GAD65	3.4 U/ml		Thymoma		dysphagia
									anti-AchR	unknown
68	2017	Lee HL 2017	doi: 10.4103/neuroindia.NI_493_16.	MG-SPS	female	1	48	Korea	anti-GAD65	300 U/mL		Thymoma
									anti-AchR	10.184 nmol/L
69	2005	Tanaka 2005	doi: 10.1016/j.athoracsur.2004.02.076.	MG-SPS	female	1	57	Japan	anti-GAD65	16,800 U/mL		Thymoma
70	2001	Hagiwara 2001	doi: 10.1016/s0022-510x(01)00602-5.	MG-SPS	female	1	40	Japan	anti-gastric parietal cell antibodies, anti-ssDNA antibody and antidsDNA antibody	190,000 Urml, 20 15.7 normal -10 , respectively		thymoma
									anti-GAD65	26,900 U Ž rml in the serum, 91.1 Urml in the cerebrospinal fluid, respectively
71	2018	Gharedaghi 2018	doi:10.1136/bcr-2017- 223261	NMDAR-SPS	female	1	26	USA	anti-NMDAR	1:320		ovarian teratoma
									anti-GAD65	129.6 IU/mL
72	2018	Horiuchi 2018	DOI: 10.2169/internalmedicine.1043-18		female	1	73	USA	anti-GAD65 and amphiphysin	negative		unknown		Waldenström macroglobulinemia
73	2018	AYDIN 2018	https://doi.org/10.29399/npa.23033	Classic SPS	female	1	19	Turkey	anti-GAD65			unknown
					male	1	64	Turkey	anti-amphiphysin			unknown
74	2018	Alboniga-Chindurza 2018	https://doi.org/10.1016/j.clineuro.2018.08.020	Classic SPS	male	1	46	Spain	anti-GAD65	negative		Small cell carcinoma of the bladder
75	2018	Thaler 2018	doi: 10.1002/ana.25414	Classic SPS	M:F 1:2	3	34 - 75	Germany	anti-GAD65	91090 -1931662 IE/ml
				CA	M:F 1:5	6	53 - 77	Germany	anti-GAD65	1160 -6829116 IE/ml
76	2021	Karatekin 2021	J Musculoskelet Neuronal Interact . 2021 Jun 1;21(2):322-325.	Classic SPS	female	1	45	Turkey	anti-amphiphysin	positive in CSF		breast cancer
77	2021	Etemadifar 2021	https://doi.org/10.1007/s10072-021-05400-1
78	2019	Dubey 2019	10.1212/WNL.0000000000008472	SPSD		12			anti-amphiphysin ONLY (9)
									anti-CRMP5-IgG ONLY (0)
									Amphiphysin-IgG with CRMP5-IgG or ANNA1-IgG-positi (3)
				CA		5			anti-amphiphysin ONLY (4)
									anti-CRMP5-IgG ONLY (9)
									Amphiphysin-IgG with CRMP5-IgG or ANNA1-IgG-positi (1)
79		Hylan 2016	AANA J. 2016 Jun;84(3):181-7.	Classic SPS	female	1	56	USA	unknown	unknown	unknown	colon cancer		asthma, osteoporosis, hyperlipidemia, gastroesophageal reflux disease (GERD), uncontrolled type 1 diabetes with hypoglycemic episodes hypothyroidism, pernicious anemia, controlled seizures, and rheumatoid arthritis.
80		Pancotto 2017	DOI 10.1186/s40734-017-0053-3
81		Morise 2017	10.2169/internalmedicine.56.7979
82		Abboud 2017	DOI 10.1007/s00415-017-8627-4
83		Incecik 2018	https://doi.org/10.1007/s13760-018-0880-5
84		Smith 2016	doi: 10.2340/16501977-2089.	Classic SPS	female	2	46 - 48	USA	anti-amphiphysin	positive in CSF		breast cancer
									anti-GAD65	positive in serum
85		Vinjam 2016	doi: 10.1007/s00415-016-8078-3	Classic SPS	female	1	47	UK	anti-amphiphysin, anti-GAD65	unknown		breast cancer
86		Jun HO 2015	doi: 10.1016/j.pediatrneurol.2015.06.015.	Classic SPS	female	1	3.5	Korea	unknown	unknown		Pleuropulmonary Blastoma
87		Huang JS 2015	doi: 10.1016/j.sleep.2015.05.016	SPS-central sleep apnea	female	1	48	China	anti-GAD65	negative		thymoma		hypersomnia
88		Ariño 2015	doi: 10.1001/jamaneurol.2015.0749.
89		Dankerl 2015	doi: 10.1055/s-0034-1398829
90		Tobin 2014	doi: 10.1212/WNL.0000000000000991
study ID	publicated year	authors	DOI		Gender	patient number	age (year-old)	small cell lung carcinoma (1g), uterine adenocarcinoma (1g),	Autoantibodies	Ab titration	Ab detected method	Malignancy	tumor markers	Malignancy
study ID	publicated year	authors	DOI		Gender	patient number	age (year-old)	publication countries or regions	prodromal symptoms			psychiatric symptoms	psychosis	psychiatric symptoms
39
40
41
42
43
44
45
46
47
48
46
